# Supplementary material for: Genetic Evidence Supporting Fibroblast Growth Factor 21 Signalling as a Pharmacological Target for Cardiometabolic Outcomes and Alzheimer’s Disease
Source: Nutrients. 2021 Apr 29;13(5):1504. doi: 10.3390/nu13051504 (PMC8146158; doi:10.3390/nu13051504)
Supplement: Supplementary file 1 [file nutrients-13-01504-s001.zip]

Archive with 1 entries (1 files):
- nutrients-1160299-supplementary.pdf
